# Supplementary material for: Identification of Genetic Effects of ACADVL and IRF6 Genes with Milk Production Traits of Holstein Cattle in China
Source: Genes (Basel). 2022 Dec 16;13(12):2393. doi: 10.3390/genes13122393 (PMC9777597; doi:10.3390/genes13122393)
Supplement: Supplementary file 1 [file genes-13-02393-s001.zip]

Archive with 3 entries (3 files):
- genes-2061827-supplementary/Table S1.xlsx
- genes-2061827-supplementary/Table S2.xlsx
- genes-2061827-supplementary/Table S3.xlsx
