# Supplementary material for: Identification of Genetic Effects of ACADVL and IRF6 Genes with Milk Production Traits of Holstein Cattle in China
Source: Genes (Basel). 2022 Dec 16;13(12):2393. doi: 10.3390/genes13122393 (PMC9777597; doi:10.3390/genes13122393)
Supplement: Supplementary file 1 [file genes-13-02393-s001.zip › genes-2061827-supplementary/Table S1.xlsx]

## Sheet: Sheet1
Table S1. Descriptive statistics of the phenotypic values for milk production traits
	Lactation	Milk yield (kg)	Fat yield (kg)	Fat percentage (%)	Protein yield (kg)	Protein percentage (%)
Mean	1	8140.71	304.22	3.77	257.09	3.17
	2	9735.07	367.27	3.79	309.7	3.2
Standard deviation	1	1468.25	72.18	0.76	46.04	0.26
	2	1750.93	97.83	0.84	55.87	0.29
Maximum	1	12536.4	562.43	6.97	398.19	4.01
	2	15016.3	676.5	6.61	466.83	4.06
Minimum	1	3721.48	98.57	2	114.16	2.34
	2	4335.76	153.94	2.01	154.87	2.33
Coefficient of variation	1	18.04	23.73	20.16	17.91	8.17
	2	17.99	26.64	22.12	18.04	9.16
