# Supplementary material for: Identification of Genetic Effects of ACADVL and IRF6 Genes with Milk Production Traits of Holstein Cattle in China
Source: Genes (Basel). 2022 Dec 16;13(12):2393. doi: 10.3390/genes13122393 (PMC9777597; doi:10.3390/genes13122393)
Supplement: Supplementary file 1 [file genes-13-02393-s001.zip › genes-2061827-supplementary/Table S2.xlsx]

## Sheet: Table S1
Table S2. Primers and procedures for PCR used in SNPs identification of ACADVL and IRF6 genes.
Table S2-1. Details of primers.
Primer Name	Primer Sequence (5'-3')	Product Length (bp)	Annealing Temp. (℃)
ACADVL-1F	GTAGCGAAGAGCGAGAATGG	552	60
ACADVL-1R	ATTCCTGAGGGTGCAGCAG		60
ACADVL-2F	GGGACCCTCAAGTCTCAGGT	690	60
ACADVL-2R	GACCAGGACCAAGAGGTGAA		60
ACADVL-3F	CTTCACAAGGACGCCTGTTT	729	60
ACADVL-3R	GACTCCAGGTGGGTGTGAAT		60
ACADVL-4F	GTCTGGCCTAGCACATGGTC	742	60
ACADVL-4R	CCCGTACTCTGAGCCATTCT		60
ACADVL-5F	GTGCATTGTGGAGGATGAGT	420	60
ACADVL-5R	CAGGTGACTAGGAGGGACCA		60
ACADVL-6F	GTCGCCCAGGTAAGTGACAG	576	60
ACADVL-6R	GGTGGTTGGAGTGGTGAGAA		60
ACADVL-7F	CTTTGCTGTGGGCACGTT	643	60
ACADVL-7R	CGAGATCCGTTAGGACTTGG		60
ACADVL-8F	GGCCCACATGCTCTGTCTA	734	60
ACADVL-8R	GCACAGAGGATGGAGCAGT		60
ACADVL-9F	TCACTGAATATCGCCAGAGG	701	60
ACADVL-9R	AGCATATCCAGAGGGCTGAG		60
ACADVL-10F	CAGAGCACAGCAGCAGGATA	510	60
ACADVL-10R	CCACAGTCAAGAGCCAGTCC		60
ACADVL-11F	TCCTGGACTGGCTCTTGACT	386	60
ACADVL-11R	GTGGAACAGCATGGCTCTC		60
ACADVL-12F	CAAGCCCCTGATGAACTGAC	380	60
ACADVL-12R	TTGGATGCACTCATCTGTCAC		60
ACADVL-13F	AAAATCTTTGGCTCGGTGAG	722	60
ACADVL-13R	TCAGCTTCTGATGCAGGCTA		60
ACADVL-14F	TGCATGGCAACTAACCAGTC	691	60
ACADVL-14R	GGTTCAGACCTGTCCCTTGA		60
ACADVL-15F	AGTGAGCACAACCTCGTTCC	709	60
ACADVL-15R	GGCAGTAAGTGCTTCCTCTGA		60
ACADVL-16F	CAATCCCCTTGGTTTCTGAG	699	60
ACADVL-16R	TGTGAGGTTGTTGCCACTGT		60
ACADVL-17F	GCCCAGGAGACAAGCATTC	700	60
ACADVL-17R	GCAGTGGCAGTGAGTCTGAG		60
ACADVL-18F	ATCACCAGTCCCACCAGGTT	602	60
ACADVL-18R	CCCAGTTCCTCATTCGATGT		60
ACADVL-19F	CCTCCGCCATAGGTGTAGGA	730	60
ACADVL-19R	CCCGGAAGTACGCCAGTG		60
IRF6-1F	CCATGCACCGCAATTACTTA	751	60
IRF6-1R	ATGCATTGGAGGAGGAAATG		60
IRF6-2F	AGAACACTGGAGTGGGTTGC	429	60
IRF6-2R	CTTCTGAGGAAAGCCCTGTG		60
IRF6-3F	TGAGGAAATCGAAACCAAGC	622	60
IRF6-3R	CCTGCCCTGCTTCTTATTCA		60
IRF6-4F	ATTTCCTCGCAGTCGCTTC	652	60
IRF6-4R	TGACCATCCAGTAGCCACCT		60
IRF6-5F	GCTGTGCTGAGCCCTTCTAT	597	60
IRF6-5R	ATCCCTGCTGGAACACAGTC		60
IRF6-6F	GTCTGATTTGGCTGGAGCAT	576	60
IRF6-6R	CTCTGCCTGCTAAGTCTGTCC		60
IRF6-7F	GTTGGTCCTCCAAGGTGGT	594	60
IRF6-7R	CAGAACTCTATGCTCCCTCCA		60
IRF6-8F	AGAGAAGGAGCTGGAAGGTG	480	60
IRF6-8R	TCCTTTGCCTATGACCCCTA		60
IRF6-9F	CGATGCAAGAACTCACAAGC	565	60
IRF6-9R	ACAGCAGCCAATCAGAGGAT		60
IRF6-10F	TTGATGTCTCCCTGTGTTGC	743	60
IRF6-10R	CTTTGGAGTGGAACGTCCTT		60
IRF6-11F	TGTGATTTGAACCCCAAGTCT	706	60
IRF6-11R	GCCACTTTCCAGAATATGTCC		60
IRF6-12F	CCTTGGCAGGATAGTCCAGA	662	60
IRF6-12R	AACCCTGTTGTCCAGACTCC		60
IRF6-13F	CCAGCTTTCAAGCCTTTCTT	730	60
IRF6-13R	GAACTAGCCTGGCAATACCG		60
IRF6-14F	AAGTCACCCAGCTTGTGGAG	755	60
IRF6-14R	CCATGCACAGACGAACTGTC		60
IRF6-15F	CCACTCTGTGTGTGAGAGAGAGAT	590	60
IRF6-15R	AGGAGGTGGCTTTAAGGATAGC		60
IRF6-16F	CCTATTGTGGGCCATATCGT	735	60
IRF6-16R	GACCAGAGAAGGAACCGTGA		60
Table S1-2. Reaction system.
Content	Dosage	Total
Forward primer (10 pmol/μL)	1.25 μL	25 μL
Reverse primer (10 pmol/μL)	1.25 μL
2×Taq Master Mix	12,5 μL
DNA (50-100 ng/μL)	2 μL
ddH2O	8 μL
Table S1-3. The procedures of PCR amplification
Temperature(℃)	Time	Cycle
95	5 min	1
95	30 s	35
Annealing Temp.	30 s
72	40 s
72	10 min	1
