# Supplementary material for: Identification of Genetic Effects of ACADVL and IRF6 Genes with Milk Production Traits of Holstein Cattle in China
Source: Genes (Basel). 2022 Dec 16;13(12):2393. doi: 10.3390/genes13122393 (PMC9777597; doi:10.3390/genes13122393)
Supplement: Supplementary file 1 [file genes-13-02393-s001.zip › genes-2061827-supplementary/Table S3.xlsx]

## Sheet: Table S2
Table S3. Additive, dominant and allele substitution effects of 16 SNPs in ACADVL and IRF6 genes on milk yield and composition traits in Chinese Holstein cattle during two lactations.
Gene	SNP name	Lactation	Effect	Milk yield (kg)	Fat yield (kg)	Fat percentage (%)	Protein yield (kg)	Protein percentage (%)
ACADVL	19:g.26933503T>C	1	Additive effect	-89.2472	-4.80**	-0.02*	-2.3514	0.01123
			Dominant effect	-19.5149	-1.862	-0.0256	0.109	0.009849
			Substitution effect	-99.8853	-5.81*	-0.03282	-2.2919	0.0166
		2	Additive effect	-45.53*	2.905	0.05252	-4.4393	-0.02**
			Dominant effect	-33.9033	-2.4784	0.000437	-4.3967	-0.02*
			Substitution effect	-62.427	1.6698	0.05273	-6.6305	-0.03**
	19:g.26936476T>C	1	Additive effect	17.32**	9.96**	0.1102	1.7657	0.01743
			Dominant effect	154.09**	17.06**	0.1194	5.804	0.01*
			Substitution effect	132.22**	22.68**	0.1993	6.0938	0.02774
		2	Additive effect	44.1648	3.6923	0.02056	-2.4205	-0.03679
			Dominant effect	-174.93	-1.6867	0.03414	-7.2002	-0.00771
			Substitution effect	-87.5321	2.4225	0.04627	-7.8413	-0.04259
	19:g.26936494C>G	1	Additive effect	-349.78	-6.8294	0.09*	-17.1086	-0.06**
			Dominant effect	-284.85**	3.8285	0.187	-9.9116	-0.01*
			Substitution effect	-599.79*	-3.4692	0.25*	-25.8078	-0.07**
		2	Additive effect	621.85**	-14.14*	-0.39**	22.4953	-0.01**
			Dominant effect	717.03**	0.9253	-0.27**	27.6736	0.01**
			Substitution effect	1231.62**	-13.3557	-0.62**	46.0291	0**
	19:g.26937081G>C	1	Additive effect	-197.95	-6.89**	0.02**	-7.0308	0**
			Dominant effect	54.82**	-1.4512	-0.0508	1.0515	-0.00431
			Substitution effect	-206.5*	-6.67**	0.03**	-7.1947	0**
		2	Additive effect	-76.61*	-7.68**	-0.03985	-3.2092	0**
			Dominant effect	97.63**	13.55**	0.09919	0.69*	-0.02628
			Substitution effect	-97.09**	-10.52**	-0.06*	-3.3549	0*
	19:g.26940095G>T	1	Additive effect	-91.4555	-4.76**	-0.02*	-2.5436	0.01*
			Dominant effect	-35.5405	-1.4938	-0.01135	-0.6986	0.008673
			Substitution effect	-110.86	-5.58*	-0.02445	-2.9251	0.01491
		2	Additive effect	-39.87*	3.0555	0.05147	-4.2485	-0.02*
			Dominant effect	-43.0967	-2.833	-0.00101	-4.7823	-0.02*
			Substitution effect	-61.3124	1.6459	0.05096	-6.628	-0.03**
	19:g.26941116C>A	1	Additive effect	-182.21	-7.14**	0.01**	-6.7519	-0.01**
			Dominant effect	45.53**	-2.1399	-0.05383	0.8451	-0.00058
			Substitution effect	-189.32	-6.8**	0.02**	-6.8837	-0.01**
		2	Additive effect	-60.65**	-7.52**	-0.04725	-2.9884	-0.01*
			Dominant effect	67.15**	10.02**	0.08126	-0.1196	-0.02231
			Substitution effect	-74.89**	-9.65**	-0.06449	-2.963	0*
	19:g.26941290A>G	1	Additive effect	93.6845	4.67**	0.02*	2.611	-0.01*
			Dominant effect	-25.4395	-1.3971	-0.0151	-0.2278	0.009656
			Substitution effect	107.56	5.43*	0.02377	2.7353	-0.01535
		2	Additive effect	45.53*	-2.905	-0.05252	4.4393	0.02**
			Dominant effect	-33.9033	-2.4784	0.000437	-4.3967	-0.02*
			Substitution effect	62.427	-1.6698	-0.05273	6.6305	0.03**
	19:g.26941299G>A	1	Additive effect	-88.6605	-4.67**	-0.02*	-2.3474	0.01*
			Dominant effect	-45.4913	-1.4383	-0.00965	-0.9479	0.007833
			Substitution effect	-113.04	-5.44*	-0.02507	-2.8554	0.01486
		2	Additive effect	-44.42*	2.4988	0.04696	-4.3723	-0.02**
			Dominant effect	-57.5443	-4.7387	-0.01354	-4.7187	-0.02*
			Substitution effect	-72.9088	0.1527	0.04026	-6.7085	-0.03**
IRF6	16:g.73501985G>A	1	Additive effect	-39.3331	2.526	0.05**	-0.8719	0.007794
			Dominant effect	31.0014	-1.4137	-0.02591	-0.5118	-0.01976
			Substitution effect	-53.8338	3.1873	0.06**	-0.6325	0.01704
		2	Additive effect	80.7782	9.23**	0.05*	4.2**	0.01625
			Dominant effect	-219.91**	-3.7581	0.05*	-6.74**	0.00214
			Substitution effect	165.66**	10.68**	0.025	6.8**	0.01542
	16:g.73506456C>T	1	Additive effect	49.0964	2.67*	0.01618	2.28*	0.01237
			Dominant effect	117.32**	6.11**	0.03279	3.76**	0.005178
			Substitution effect	79.58*	4.26**	0.0247	3.25**	0.01372
		2	Additive effect	127.58**	0.4354	-0.04*	3.14**	-0.01168
			Dominant effect	-132.1*	-5.65*	0.003273	-3.79*	0.002925
			Substitution effect	104.06*	-0.5708	-0.04*	2.4612	-0.01116
	16:g.73507276G>A	1	Additive effect	54.6893	4.13**	0.03*	3.04**	0.02*
			Dominant effect	7.6029	4.55**	0.06**	1.1147	0.008897
			Substitution effect	54.8939	4.25**	0.03*	3.07**	0.02**
		2	Additive effect	175.8**	2.5555	-0.04*	6.54**	0.006528
			Dominant effect	-222.43**	-10.87**	-0.02083	-9.65**	-0.03*
			Substitution effect	193.94**	3.44*	-0.03*	7.33**	0.008683
	16:g.73510990T>C	1	Additive effect	-183.22*	-2.0796	0.04508	-5.48*	0.001321
			Dominant effect	120.16	2.7789	0.002329	3.312	-0.00525
			Substitution effect	-272.24	-4.1382	0.04335	-7.9379	0.005213
		2	Additive effect	-93.4542	-15.53**	-0.11**	-3.9331	-0.00822
			Dominant effect	-147.72	13.42**	0.18**	-2.4299	0.0281
			Substitution effect	8.645	-24.81**	-0.23**	-2.2536	-0.02764
	16:g.73515941C>T	1	Additive effect	-372.76	-31.54*	-0.2074	-31.3**	-0.23**
			Dominant effect	-508.67	-26.39*	-0.03726	-33.07**	-0.2**
			Substitution effect	-829.07	-55.21*	-0.2408	-60.96**	-0.41**
		2	Additive effect	-677.19*	9.2762	0.29*	-24.89**	-0.03835
			Dominant effect	-1104**	1.3229	0.39**	-35.06**	-0.00265
			Substitution effect	-1626.3**	10.4135	0.62*	-55.03**	-0.04062
	16:g.73516019C>T	1	Additive effect	-356.05	-34.48**	-0.2452	-30.46**	-0.23**
			Dominant effect	-470.33	-29.8*	-0.09799	-31.2**	-0.2**
			Substitution effect	-775.85	-61.08*	-0.3327	-58.31**	-0.4**
		2	Additive effect	-647.98	9.8337	0.28*	-23.72*	-0.03487
			Dominant effect	-1099.84**	0.6884	0.39**	-35.23**	-0.00488
			Substitution effect	-1590.19*	10.4234	0.61*	-53.9**	-0.03905
	16:g.73517802G>C	1	Additive effect	-19.9516	3.14**	0.05**	0.8217	0.02**
			Dominant effect	-100.51*	1.2449	0.07**	-2.54*	0.007541
			Substitution effect	-37.3654	3.35**	0.06**	0.3816	0.02**
		2	Additive effect	78.7679	0.5426	-0.0217	2.43*	-0.00215
			Dominant effect	-146.97**	-10.7**	-0.05*	-5.77**	-0.01182
			Substitution effect	66.7801	-0.33	-0.02567	1.9621	-0.00311
	16:g.73519434G>A	1	Additive effect	-261.79**	-13.93**	-0.05125	-6.14*	0.007829
			Dominant effect	456.32**	9.96**	-0.1**	7.97**	-0.06**
			Substitution effect	-610.98**	-21.56**	0.02658	-12.24**	0.05208
		2	Additive effect	-152.17	17.12**	0.28**	-11.44**	-0.07**
			Dominant effect	-57.0404	-42.05**	-0.46**	1.2305	0.05104
			Substitution effect	-109.21	48.80**	0.63**	-12.37*	-0.11*
Note: The number in the table represents the mean; * indicates P < 0.05; ** indicates P < 0.01 .
